# Supplementary material for: Time Hierarchies and Model Reduction in Canonical Non-linear Models
Source: Front Genet. 2016 Sep 21;7:166. doi: 10.3389/fgene.2016.00166 (PMC5030239; doi:10.3389/fgene.2016.00166)
Supplement: Supplementary file 2 [file DataSheet2.ZIP]

Archive with 4 entries (4 files):
- ssG.txt
- ssH.txt
- ssalpha.txt
- ssbeta.txt
