# Supplementary material for: Time Hierarchies and Model Reduction in Canonical Non-linear Models
Source: Front Genet. 2016 Sep 21;7:166. doi: 10.3389/fgene.2016.00166 (PMC5030239; doi:10.3389/fgene.2016.00166)
Supplement: Supplementary file 2 [file DataSheet2.ZIP › ssalpha.txt]

2.184796790646798548e-01
6.236264687130915751e-01
6.236386979716928014e-01
7.189256063889402082e-01
7.988650785234354679e-01
8.744554709877302434e-01
1.029015712458473342e+00
1.031897285327858071e+00
1.080143814887790654e+00
1.195371082910511973e+00
3.639790819334486827e+01
3.824102803627817337e+01
4.042012030783651255e+01
6.258586599757369839e+01
6.673882132148570179e+01
7.021929565438597365e+01
7.072010647465276634e+01
7.478440356790316912e+01
7.603260832443598360e+01
8.478920197907368106e+01
8.505641242638493793e+01
8.551431419385878030e+01
8.781218782671042788e+01
8.836915343320355021e+01
9.216673575545488006e+01
9.527473625492964970e+01
1.063503307666551763e+02
1.063819314045838951e+02
1.070657542616998796e+02
1.126790841774457164e+02
1.236060416989929678e+02
1.357287614247064766e+02
1.392433031006798672e+02
1.455317748396817308e+02
1.624812763180270281e+02
2.539930464241523623e+03
3.893918133264392509e+03
4.074287390627299374e+03
4.185222034250120487e+03
4.266450027724986285e+03
5.183575702965645178e+03
5.622736939088447798e+03
5.679241560041822595e+03
5.924119737070084739e+03
5.956628724508668711e+03
6.386407740146367360e+03
6.591813064329256122e+03
6.840099008393082840e+03
7.452902681160811881e+03
7.565725283158007187e+03
7.819253606717050388e+03
7.896529165818074034e+03
8.435476014024849064e+03
8.751169941780906811e+03
9.114525263526547860e+03
9.119301140180365110e+03
9.285799230813074246e+03
9.525899806229643218e+03
9.704141400755142968e+03
9.918239547660863536e+03
1.008646821255121722e+04
1.065865287392853679e+04
1.068752660850372558e+04
1.202896385749325964e+04
1.292384023649705523e+04
1.502098702749926997e+04
1.503192102885329768e+04
1.510766160170251533e+04
1.549670482369774072e+04
1.599781462751539766e+04
1.746255219892046080e+04
1.885980930836863627e+04
1.995830823326345489e+04
2.494837827526655383e+04
2.669887254017884334e+04
